# Supplementary material for: Systemic associations of pyoderma gangrenosum: a systematic review
Source: Skin Health Dis. 2026 May 26;6(4):393–405. doi: 10.1093/skinhd/vzag037 (PMC13425086; doi:10.1093/skinhd/vzag037)
Supplement: vzag037_Supplementary_Data [file vzag037_supplementary_data.zip]

Archive with 4 entries (4 files):
- SHD-2025-0388.r2 Supplementary Table 2.docx
- SHD-2025-0388.R2 Supplementary Table 3.docx
- SHD-2025-0388.R2 Supplimentary Table 1.docx
- Supporting Information SHD-2025-0388.R2 PRISMA Flow.docx
